# Supplementary material for: Molecular Characteristics and Quantitative Proteomic Analysis of Klebsiella pneumoniae Strains with Carbapenem and Colistin Resistance
Source: Antibiotics (Basel). 2022 Sep 30;11(10):1341. doi: 10.3390/antibiotics11101341 (PMC9598126; doi:10.3390/antibiotics11101341)
Supplement: Supplementary file 1 [file antibiotics-11-01341-s001.zip]

Archive with 11 entries (11 files):
- antibiotics-1931230-supplementary/Table S1.xlsx
- antibiotics-1931230-supplementary/Table S10.pdf
- antibiotics-1931230-supplementary/Table S11.pdf
- antibiotics-1931230-supplementary/Table S2.xlsx
- antibiotics-1931230-supplementary/Table S3.xlsx
- antibiotics-1931230-supplementary/Table S4.xlsx
- antibiotics-1931230-supplementary/Table S5.xlsx
- antibiotics-1931230-supplementary/Table S6.xlsx
- antibiotics-1931230-supplementary/Table S7.xlsx
- antibiotics-1931230-supplementary/Table S8.xlsx
- antibiotics-1931230-supplementary/Table S9.xlsx
