# Supplementary material for: Molecular Characteristics and Quantitative Proteomic Analysis of Klebsiella pneumoniae Strains with Carbapenem and Colistin Resistance
Source: Antibiotics (Basel). 2022 Sep 30;11(10):1341. doi: 10.3390/antibiotics11101341 (PMC9598126; doi:10.3390/antibiotics11101341)
Supplement: Supplementary file 1 [file antibiotics-11-01341-s001.zip › antibiotics-1931230-supplementary/Table S4.xlsx]

## Sheet: Sheet1
Table S4: GO function analysis of DEPs between the MDR and DS strains.
Ontoloty	GO term	Number of Proteins	Members of Proteins
biological process	metabolic process	69	YP_005220841.1;YP_005221032.1;YP_005221051.1;YP_005224796.1;YP_005224807.1;YP_005224811.1;YP_005224961.1;YP_005225038.1;YP_005225230.1;YP_005225258.1;YP_005225624.1;YP_005225679.1;YP_005225680.1;YP_005225687.1;YP_005225767.1;YP_005226141.1;YP_005226171.1;YP_005226386.1;YP_005226392.1;YP_005226535.1;YP_005226536.1;YP_005226554.1;YP_005226633.1;YP_005226696.1;YP_005226697.1;YP_005226699.1;YP_005226…
biological process	cellular process	62	YP_005220841.1;YP_005221032.1;YP_005221051.1;YP_005224811.1;YP_005225038.1;YP_005225230.1;YP_005225258.1;YP_005225687.1;YP_005225767.1;YP_005225798.1;YP_005226141.1;YP_005226171.1;YP_005226392.1;YP_005226535.1;YP_005226536.1;YP_005226554.1;YP_005226633.1;YP_005226696.1;YP_005226697.1;YP_005226699.1;YP_005226822.1;YP_005226833.1;YP_005226946.1;YP_005226984.1;YP_005227142.1;YP_005227152.1;YP_005227…
biological process	localization	24	YP_005224345.1;YP_005224504.1;YP_005224913.1;YP_005225041.1;YP_005225128.1;YP_005225199.1;YP_005225508.1;YP_005225625.1;YP_005225626.1;YP_005225656.1;YP_005225681.1;YP_005225798.1;YP_005226011.1;YP_005226500.1;YP_005227357.1;YP_005227487.1;YP_005227489.1;YP_005227491.1;YP_005227943.1;YP_005228448.1;YP_005228509.1;YP_005229357.1;YP_005229522.1;YP_005229532.1
biological process	response to stimulus	10	YP_005220841.1;YP_005221003.1;YP_005221017.1;YP_005221032.1;YP_005224694.1;YP_005225038.1;YP_005226822.1;YP_005227790.1;YP_005227793.1;YP_005229652.1
biological process	biological regulation	8	YP_005225038.1;YP_005225687.1;YP_005226554.1;YP_005226633.1;YP_005227742.1;YP_005228835.1;YP_005229138.1;YP_005229626.1
biological process	regulation of biological process	8	YP_005225038.1;YP_005225687.1;YP_005226554.1;YP_005226633.1;YP_005227742.1;YP_005228835.1;YP_005229138.1;YP_005229626.1
biological process	detoxification	4	YP_005220841.1;YP_005221032.1;YP_005226822.1;YP_005229652.1
biological process	cellular component organization or biogenesis	3	YP_005227153.1;YP_005227357.1;YP_005228438.1
biological process	multi-organism process	1	YP_005229722.1
biological process	signaling	1	YP_005225038.1
cellular component	membrane	35	YP_005220874.1;YP_005224503.1;YP_005224694.1;YP_005224762.1;YP_005224913.1;YP_005225199.1;YP_005225508.1;YP_005225625.1;YP_005225626.1;YP_005225656.1;YP_005225681.1;YP_005225798.1;YP_005226011.1;YP_005226017.1;YP_005226500.1;YP_005226850.1;YP_005227343.1;YP_005227357.1;YP_005227380.1;YP_005227489.1;YP_005227491.1;YP_005227711.1;YP_005227784.1;YP_005227868.1;YP_005227943.1;YP_005228374.1;YP_005228…
cellular component	membrane part	32	YP_005220874.1;YP_005224503.1;YP_005224762.1;YP_005224913.1;YP_005225508.1;YP_005225625.1;YP_005225626.1;YP_005225656.1;YP_005225681.1;YP_005225798.1;YP_005226011.1;YP_005226017.1;YP_005226500.1;YP_005226850.1;YP_005227343.1;YP_005227357.1;YP_005227489.1;YP_005227491.1;YP_005227711.1;YP_005227784.1;YP_005227868.1;YP_005227943.1;YP_005228374.1;YP_005228432.1;YP_005228433.1;YP_005228509.1;YP_005228…
cellular component	cell	29	YP_005224503.1;YP_005225038.1;YP_005225199.1;YP_005225230.1;YP_005225624.1;YP_005225625.1;YP_005225626.1;YP_005225656.1;YP_005225798.1;YP_005226141.1;YP_005226392.1;YP_005226500.1;YP_005226850.1;YP_005226946.1;YP_005227160.1;YP_005227343.1;YP_005227357.1;YP_005227489.1;YP_005227491.1;YP_005227943.1;YP_005228585.1;YP_005228645.1;YP_005228898.1;YP_005228989.1;YP_005229138.1;YP_005229357.1;YP_005229…
cellular component	cell part	29	YP_005224503.1;YP_005225038.1;YP_005225199.1;YP_005225230.1;YP_005225624.1;YP_005225625.1;YP_005225626.1;YP_005225656.1;YP_005225798.1;YP_005226141.1;YP_005226392.1;YP_005226500.1;YP_005226850.1;YP_005226946.1;YP_005227160.1;YP_005227343.1;YP_005227357.1;YP_005227489.1;YP_005227491.1;YP_005227943.1;YP_005228585.1;YP_005228645.1;YP_005228898.1;YP_005228989.1;YP_005229138.1;YP_005229357.1;YP_005229…
cellular component	macromolecular complex	5	YP_005225626.1;YP_005225798.1;YP_005227152.1;YP_005227491.1;YP_005227943.1
molecular function	catalytic activity	111	YP_005220841.1;YP_005220898.1;YP_005220931.1;YP_005220997.1;YP_005221003.1;YP_005221017.1;YP_005221032.1;YP_005221051.1;YP_005224345.1;YP_005224422.1;YP_005224504.1;YP_005224623.1;YP_005224796.1;YP_005224807.1;YP_005224808.1;YP_005224961.1;YP_005225041.1;YP_005225230.1;YP_005225624.1;YP_005225625.1;YP_005225627.1;YP_005225642.1;YP_005225671.1;YP_005225679.1;YP_005225680.1;YP_005225681.1;YP_005225…
molecular function	binding	74	YP_005220898.1;YP_005221017.1;YP_005221051.1;YP_005224623.1;YP_005224807.1;YP_005224811.1;YP_005224961.1;YP_005225038.1;YP_005225128.1;YP_005225199.1;YP_005225230.1;YP_005225258.1;YP_005225544.1;YP_005225656.1;YP_005225679.1;YP_005225680.1;YP_005225687.1;YP_005225767.1;YP_005225889.1;YP_005226141.1;YP_005226385.1;YP_005226386.1;YP_005226388.1;YP_005226392.1;YP_005226536.1;YP_005226554.1;YP_005226…
molecular function	transporter activity	17	YP_005224345.1;YP_005224503.1;YP_005224504.1;YP_005224913.1;YP_005225625.1;YP_005225626.1;YP_005225681.1;YP_005225798.1;YP_005227343.1;YP_005227380.1;YP_005227943.1;YP_005228448.1;YP_005228509.1;YP_005228645.1;YP_005228940.1;YP_005229522.1;YP_005229640.1
molecular function	transcription regulator activity	13	YP_005224811.1;YP_005225258.1;YP_005226141.1;YP_005226392.1;YP_005226833.1;YP_005226946.1;YP_005226984.1;YP_005227160.1;YP_005227215.1;YP_005227603.1;YP_005228375.1;YP_005228458.1;YP_005228989.1
molecular function	antioxidant activity	3	YP_005226332.1;YP_005226413.1;YP_005228376.1
molecular function	molecular transducer activity	3	YP_005225199.1;YP_005225656.1;YP_005227380.1
molecular function	signal transducer activity	2	YP_005227380.1;YP_005227742.1
molecular function	structural molecule activity	2	YP_005227426.1;YP_005228576.1
molecular function	toxin activity	1	YP_005229630.1
