# Supplementary material for: Molecular Characteristics and Quantitative Proteomic Analysis of Klebsiella pneumoniae Strains with Carbapenem and Colistin Resistance
Source: Antibiotics (Basel). 2022 Sep 30;11(10):1341. doi: 10.3390/antibiotics11101341 (PMC9598126; doi:10.3390/antibiotics11101341)
Supplement: Supplementary file 1 [file antibiotics-11-01341-s001.zip › antibiotics-1931230-supplementary/Table S5.xlsx]

## Sheet: Sheet1
Table S5: KEGG pathway analysis of DEPs between the MDR and DS strains.
Pathway level1	Pathway level2	Number of Proteins	Members of Proteins
Metabolism	Carbohydrate metabolism	33	YP_005224345.1;YP_005224504.1;YP_005224529.1;YP_005224796.1;YP_005225041.1;YP_005225624.1;YP_005225625.1;YP_005225627.1;YP_005225767.1;YP_005226171.1;YP_005226378.1;YP_005226385.1;YP_005226386.1;YP_005226388.1;YP_005226390.1;YP_005226391.1;YP_005226704.1;YP_005226705.1;YP_005227048.1;YP_005227049.1;YP_005227089.1;YP_005227108.1;YP_005227339.1;YP_005227341.1;YP_005227589.1;YP_005227847.1;YP_005228…
Metabolism	Biosynthesis of other secondary metabolites	10	YP_005225767.1;YP_005226822.1;YP_005226857.1;YP_005227049.1;YP_005227108.1;YP_005227855.1;YP_005227856.1;YP_005227857.1;YP_005227858.1;YP_005228245.1
Metabolism	Amino acid metabolism	7	YP_005226696.1;YP_005226697.1;YP_005226699.1;YP_005226857.1;YP_005227563.1;YP_005228739.1;YP_005228898.1
Metabolism	Metabolism of terpenoids and polyketides	6	YP_005226959.1;YP_005227766.1;YP_005227855.1;YP_005227856.1;YP_005227857.1;YP_005227858.1
Metabolism	Energy metabolism	5	YP_005227089.1;YP_005227150.1;YP_005227152.1;YP_005227589.1;YP_005228487.1
Metabolism	Xenobiotics biodegradation and metabolism	5	YP_005225671.1;YP_005225685.1;YP_005226413.1;YP_005227142.1;YP_005228898.1
Metabolism	Nucleotide metabolism	4	YP_005225671.1;YP_005227466.1;YP_005228487.1;YP_005228898.1
Metabolism	Lipid metabolism	3	YP_005220997.1;YP_005226378.1;YP_005227108.1
Metabolism	Metabolism of cofactors and vitamins	2	YP_005226378.1;YP_005227108.1
Metabolism	Glycan biosynthesis and metabolism	1	YP_005227848.1
Human Diseases	Drug resistance: Antimicrobial	11	YP_005220841.1;YP_005221032.1;YP_005225687.1;YP_005226500.1;YP_005226822.1;YP_005227343.1;YP_005227487.1;YP_005227489.1;YP_005227491.1;YP_005229384.1;YP_005229652.1
Human Diseases	Infectious diseases: Bacterial	2	YP_005228645.1;YP_005228898.1
Genetic Information Processing	Replication and repair	4	YP_005220898.1;YP_005225230.1;YP_005229632.1;YP_005229748.1
Genetic Information Processing	Folding, sorting and degradation	1	YP_005225798.1
Genetic Information Processing	Transcription	1	YP_005220898.1
Environmental Information Processing	Membrane transport	17	YP_005220997.1;YP_005224345.1;YP_005224504.1;YP_005225625.1;YP_005225681.1;YP_005225798.1;YP_005226500.1;YP_005227357.1;YP_005227487.1;YP_005227489.1;YP_005227491.1;YP_005227563.1;YP_005227784.1;YP_005228448.1;YP_005228940.1;YP_005229357.1;YP_005229532.1
Environmental Information Processing	Signal transduction	7	YP_005224503.1;YP_005225038.1;YP_005227150.1;YP_005227152.1;YP_005227153.1;YP_005227742.1;YP_005229384.1
Cellular Processes	Cellular community - prokaryotes	8	YP_005226633.1;YP_005227487.1;YP_005227489.1;YP_005227491.1;YP_005227563.1;YP_005227645.1;YP_005227742.1;YP_005228940.1
