# Supplementary material for: Molecular Characteristics and Quantitative Proteomic Analysis of Klebsiella pneumoniae Strains with Carbapenem and Colistin Resistance
Source: Antibiotics (Basel). 2022 Sep 30;11(10):1341. doi: 10.3390/antibiotics11101341 (PMC9598126; doi:10.3390/antibiotics11101341)
Supplement: Supplementary file 1 [file antibiotics-11-01341-s001.zip › antibiotics-1931230-supplementary/Table S6.xlsx]

## Sheet: Sheet1
Table S6: GO function analysis of DEPs between the XDR and DS strains.
Ontoloty	GO term	Number of Proteins	Members of Proteins
biological process	metabolic process	110	YP_005220841.1;YP_005221032.1;YP_005221051.1;YP_005224530.1;YP_005224747.1;YP_005224807.1;YP_005224811.1;YP_005224961.1;YP_005225038.1;YP_005225047.1;YP_005225169.1;YP_005225230.1;YP_005225258.1;YP_005225269.1;YP_005225446.1;YP_005225559.1;YP_005225624.1;YP_005225679.1;YP_005225680.1;YP_005225687.1;YP_005225748.1;YP_005225749.1;YP_005225767.1;YP_005226171.1;YP_005226386.1;YP_005226389.1;YP_005226…
biological process	cellular process	100	YP_005220841.1;YP_005221032.1;YP_005221051.1;YP_005224530.1;YP_005224747.1;YP_005224811.1;YP_005225038.1;YP_005225047.1;YP_005225063.1;YP_005225169.1;YP_005225230.1;YP_005225258.1;YP_005225269.1;YP_005225446.1;YP_005225559.1;YP_005225687.1;YP_005225749.1;YP_005225767.1;YP_005225798.1;YP_005226171.1;YP_005226392.1;YP_005226532.1;YP_005226535.1;YP_005226536.1;YP_005226554.1;YP_005226623.1;YP_005226…
biological process	localization	36	YP_005224345.1;YP_005224408.1;YP_005224560.1;YP_005224561.1;YP_005225041.1;YP_005225063.1;YP_005225199.1;YP_005225269.1;YP_005225389.1;YP_005225391.1;YP_005225489.1;YP_005225508.1;YP_005225625.1;YP_005225681.1;YP_005225737.1;YP_005225766.1;YP_005225798.1;YP_005225948.1;YP_005226011.1;YP_005226143.1;YP_005226287.1;YP_005226652.1;YP_005227251.1;YP_005227303.1;YP_005227357.1;YP_005227487.1;YP_005227…
biological process	response to stimulus	24	YP_005220841.1;YP_005221003.1;YP_005221017.1;YP_005221032.1;YP_005224694.1;YP_005224747.1;YP_005225038.1;YP_005225063.1;YP_005225446.1;YP_005225559.1;YP_005226671.1;YP_005226738.1;YP_005226822.1;YP_005227399.1;YP_005227790.1;YP_005227793.1;YP_005227998.1;YP_005228567.1;YP_005228890.1;YP_005229299.1;YP_005229300.1;YP_005229301.1;YP_005229302.1;YP_005229652.1
biological process	biological regulation	13	YP_005225038.1;YP_005225687.1;YP_005226554.1;YP_005226623.1;YP_005226633.1;YP_005226671.1;YP_005227354.1;YP_005227523.1;YP_005227742.1;YP_005228835.1;YP_005228890.1;YP_005229279.1;YP_005229626.1
biological process	regulation of biological process	11	YP_005225038.1;YP_005225687.1;YP_005226554.1;YP_005226623.1;YP_005226633.1;YP_005227354.1;YP_005227523.1;YP_005227742.1;YP_005228835.1;YP_005228890.1;YP_005229626.1
biological process	cellular component organization or biogenesis	8	YP_005225063.1;YP_005227153.1;YP_005227354.1;YP_005227357.1;YP_005227507.1;YP_005227523.1;YP_005228438.1;YP_005228890.1
biological process	detoxification	5	YP_005220841.1;YP_005221032.1;YP_005226671.1;YP_005226822.1;YP_005229652.1
biological process	multi-organism process	2	YP_005225559.1;YP_005229722.1
biological process	cell killing	1	YP_005225559.1
biological process	developmental process	1	YP_005228890.1
biological process	locomotion	1	YP_005225559.1
biological process	signaling	1	YP_005225038.1
cellular component	membrane	66	YP_005220874.1;YP_005224406.1;YP_005224408.1;YP_005224503.1;YP_005224560.1;YP_005224694.1;YP_005224762.1;YP_005225063.1;YP_005225199.1;YP_005225269.1;YP_005225357.1;YP_005225389.1;YP_005225488.1;YP_005225489.1;YP_005225508.1;YP_005225625.1;YP_005225681.1;YP_005225737.1;YP_005225766.1;YP_005225798.1;YP_005225849.1;YP_005225948.1;YP_005226011.1;YP_005226017.1;YP_005226143.1;YP_005226286.1;YP_005226…
cellular component	cell	58	YP_005224408.1;YP_005224503.1;YP_005224521.1;YP_005224560.1;YP_005224561.1;YP_005224747.1;YP_005225038.1;YP_005225047.1;YP_005225063.1;YP_005225199.1;YP_005225210.1;YP_005225230.1;YP_005225269.1;YP_005225488.1;YP_005225624.1;YP_005225625.1;YP_005225737.1;YP_005225798.1;YP_005225849.1;YP_005226287.1;YP_005226392.1;YP_005226695.1;YP_005226721.1;YP_005226738.1;YP_005226850.1;YP_005226946.1;YP_005227…
cellular component	cell part	58	YP_005224408.1;YP_005224503.1;YP_005224521.1;YP_005224560.1;YP_005224561.1;YP_005224747.1;YP_005225038.1;YP_005225047.1;YP_005225063.1;YP_005225199.1;YP_005225210.1;YP_005225230.1;YP_005225269.1;YP_005225488.1;YP_005225624.1;YP_005225625.1;YP_005225737.1;YP_005225798.1;YP_005225849.1;YP_005226287.1;YP_005226392.1;YP_005226695.1;YP_005226721.1;YP_005226738.1;YP_005226850.1;YP_005226946.1;YP_005227…
cellular component	membrane part	57	YP_005220874.1;YP_005224406.1;YP_005224408.1;YP_005224503.1;YP_005224560.1;YP_005224762.1;YP_005225269.1;YP_005225357.1;YP_005225389.1;YP_005225488.1;YP_005225508.1;YP_005225625.1;YP_005225681.1;YP_005225766.1;YP_005225798.1;YP_005225849.1;YP_005225948.1;YP_005226011.1;YP_005226017.1;YP_005226143.1;YP_005226614.1;YP_005226652.1;YP_005226850.1;YP_005227251.1;YP_005227343.1;YP_005227357.1;YP_005227…
cellular component	macromolecular complex	13	YP_005224408.1;YP_005224560.1;YP_005225047.1;YP_005225798.1;YP_005226652.1;YP_005226721.1;YP_005226827.1;YP_005227152.1;YP_005227491.1;YP_005227506.1;YP_005227898.1;YP_005227943.1;YP_005229263.1
molecular function	catalytic activity	176	YP_005220841.1;YP_005220931.1;YP_005220997.1;YP_005221003.1;YP_005221017.1;YP_005221032.1;YP_005221051.1;YP_005224345.1;YP_005224406.1;YP_005224422.1;YP_005224530.1;YP_005224549.1;YP_005224623.1;YP_005224807.1;YP_005224808.1;YP_005224877.1;YP_005224961.1;YP_005225041.1;YP_005225047.1;YP_005225169.1;YP_005225200.1;YP_005225210.1;YP_005225230.1;YP_005225269.1;YP_005225355.1;YP_005225357.1;YP_005225…
molecular function	binding	100	YP_005221017.1;YP_005221051.1;YP_005224408.1;YP_005224521.1;YP_005224623.1;YP_005224747.1;YP_005224772.1;YP_005224807.1;YP_005224811.1;YP_005224961.1;YP_005225038.1;YP_005225199.1;YP_005225200.1;YP_005225230.1;YP_005225258.1;YP_005225357.1;YP_005225446.1;YP_005225450.1;YP_005225544.1;YP_005225679.1;YP_005225680.1;YP_005225687.1;YP_005225737.1;YP_005225767.1;YP_005225849.1;YP_005226287.1;YP_005226…
molecular function	transporter activity	28	YP_005224345.1;YP_005224408.1;YP_005224503.1;YP_005224560.1;YP_005225200.1;YP_005225357.1;YP_005225389.1;YP_005225391.1;YP_005225488.1;YP_005225489.1;YP_005225625.1;YP_005225681.1;YP_005225766.1;YP_005225798.1;YP_005225849.1;YP_005226652.1;YP_005226982.1;YP_005227251.1;YP_005227343.1;YP_005227715.1;YP_005227943.1;YP_005228068.1;YP_005228563.1;YP_005228658.1;YP_005228986.1;YP_005228987.1;YP_005229…
molecular function	transcription regulator activity	14	YP_005224811.1;YP_005225258.1;YP_005226392.1;YP_005226532.1;YP_005226689.1;YP_005226833.1;YP_005226946.1;YP_005226984.1;YP_005227008.1;YP_005227160.1;YP_005228375.1;YP_005228458.1;YP_005228978.1;YP_005228989.1
molecular function	molecular transducer activity	5	YP_005224408.1;YP_005225199.1;YP_005225737.1;YP_005226287.1;YP_005227956.1
molecular function	antioxidant activity	3	YP_005226332.1;YP_005226413.1;YP_005228376.1
molecular function	structural molecule activity	3	YP_005227426.1;YP_005228567.1;YP_005228576.1
molecular function	signal transducer activity	1	YP_005227742.1
molecular function	toxin activity	1	YP_005229630.1
