# Supplementary material for: Molecular Characteristics and Quantitative Proteomic Analysis of Klebsiella pneumoniae Strains with Carbapenem and Colistin Resistance
Source: Antibiotics (Basel). 2022 Sep 30;11(10):1341. doi: 10.3390/antibiotics11101341 (PMC9598126; doi:10.3390/antibiotics11101341)
Supplement: Supplementary file 1 [file antibiotics-11-01341-s001.zip › antibiotics-1931230-supplementary/Table S7.xlsx]

## Sheet: Sheet1
Table S7: KEGG pathway analysis of DEPs between the XDR and DS strains.
Pathway level1	Pathway level2	Number of Proteins	Members of Proteins
Metabolism	Carbohydrate metabolism	50	YP_005224345.1;YP_005224529.1;YP_005224530.1;YP_005225041.1;YP_005225389.1;YP_005225391.1;YP_005225624.1;YP_005225625.1;YP_005225627.1;YP_005225767.1;YP_005226171.1;YP_005226378.1;YP_005226385.1;YP_005226386.1;YP_005226388.1;YP_005226389.1;YP_005226391.1;YP_005226704.1;YP_005226705.1;YP_005226721.1;YP_005226827.1;YP_005227049.1;YP_005227089.1;YP_005227108.1;YP_005227298.1;YP_005227339.1;YP_005227…
Metabolism	Amino acid metabolism	15	YP_005225451.1;YP_005226671.1;YP_005226695.1;YP_005226696.1;YP_005226697.1;YP_005226699.1;YP_005226857.1;YP_005227223.1;YP_005227399.1;YP_005227730.1;YP_005228173.1;YP_005228589.1;YP_005228739.1;YP_005228898.1;YP_005229279.1
Metabolism	Biosynthesis of other secondary metabolites	11	YP_005225767.1;YP_005226822.1;YP_005226857.1;YP_005227049.1;YP_005227108.1;YP_005227730.1;YP_005227855.1;YP_005227856.1;YP_005227857.1;YP_005227858.1;YP_005228245.1
Metabolism	Metabolism of terpenoids and polyketides	10	YP_005225748.1;YP_005225749.1;YP_005226959.1;YP_005227766.1;YP_005227855.1;YP_005227856.1;YP_005227857.1;YP_005227858.1;YP_005228030.1;YP_005229005.1
Metabolism	Energy metabolism	9	YP_005225451.1;YP_005226389.1;YP_005226721.1;YP_005227089.1;YP_005227152.1;YP_005227506.1;YP_005227589.1;YP_005228173.1;YP_005228487.1
Metabolism	Xenobiotics biodegradation and metabolism	8	YP_005224877.1;YP_005224910.1;YP_005225671.1;YP_005225685.1;YP_005226413.1;YP_005227223.1;YP_005227399.1;YP_005228898.1
Metabolism	Metabolism of cofactors and vitamins	7	YP_005225169.1;YP_005226378.1;YP_005227108.1;YP_005228025.1;YP_005228030.1;YP_005228559.1;YP_005228563.1
Metabolism	Nucleotide metabolism	5	YP_005225671.1;YP_005227418.1;YP_005228487.1;YP_005228898.1;YP_005229494.1
Metabolism	Lipid metabolism	4	YP_005220997.1;YP_005226378.1;YP_005226827.1;YP_005227108.1
Metabolism	Glycan biosynthesis and metabolism	2	YP_005226827.1;YP_005228890.1
Metabolism	Metabolism of other amino acids	1	YP_005229279.1
Human Diseases	Drug resistance: Antimicrobial	18	YP_005220841.1;YP_005221032.1;YP_005225210.1;YP_005225488.1;YP_005225489.1;YP_005226822.1;YP_005227343.1;YP_005227487.1;YP_005227489.1;YP_005227491.1;YP_005227803.1;YP_005229298.1;YP_005229299.1;YP_005229300.1;YP_005229301.1;YP_005229302.1;YP_005229384.1;YP_005229652.1
Human Diseases	Infectious diseases: Bacterial	2	YP_005228658.1;YP_005228898.1
Genetic Information Processing	Folding, sorting and degradation	3	YP_005225798.1;YP_005229178.1;YP_005229180.1
Genetic Information Processing	Replication and repair	3	YP_005225230.1;YP_005225494.1;YP_005229632.1
Environmental Information Processing	Membrane transport	24	YP_005220997.1;YP_005224345.1;YP_005224832.1;YP_005225200.1;YP_005225389.1;YP_005225391.1;YP_005225625.1;YP_005225681.1;YP_005225798.1;YP_005225821.1;YP_005226614.1;YP_005227357.1;YP_005227367.1;YP_005227487.1;YP_005227489.1;YP_005227491.1;YP_005227715.1;YP_005227784.1;YP_005228068.1;YP_005228986.1;YP_005228987.1;YP_005229040.1;YP_005229263.1;YP_005229357.1
Environmental Information Processing	Signal transduction	17	YP_005224503.1;YP_005224521.1;YP_005225038.1;YP_005225047.1;YP_005225210.1;YP_005225737.1;YP_005225766.1;YP_005225821.1;YP_005225849.1;YP_005227152.1;YP_005227153.1;YP_005227506.1;YP_005227507.1;YP_005227523.1;YP_005227742.1;YP_005229302.1;YP_005229384.1
Cellular Processes	Cellular community - prokaryotes	9	YP_005226614.1;YP_005226633.1;YP_005227303.1;YP_005227487.1;YP_005227489.1;YP_005227491.1;YP_005227645.1;YP_005227742.1;YP_005227898.1
Cellular Processes	Cell motility	2	YP_005227523.1;YP_005229368.1
