# Supplementary material for: Molecular Characteristics and Quantitative Proteomic Analysis of Klebsiella pneumoniae Strains with Carbapenem and Colistin Resistance
Source: Antibiotics (Basel). 2022 Sep 30;11(10):1341. doi: 10.3390/antibiotics11101341 (PMC9598126; doi:10.3390/antibiotics11101341)
Supplement: Supplementary file 1 [file antibiotics-11-01341-s001.zip › antibiotics-1931230-supplementary/Table S8.xlsx]

## Sheet: Sheet1
Table S8: GO function analysis of DEPs between the MDR and XDR strains.
Ontoloty	GO term	Number of Proteins	Members of Proteins
biological process	metabolic process	17	YP_005226366.1;YP_005227401.1;YP_005227766.1;YP_005228368.1;YP_005228568.1;YP_005228575.1;YP_005228865.1;YP_005228890.1;YP_005229298.1;YP_005229299.1;YP_005229300.1;YP_005229301.1;YP_005229302.1;YP_005224367.1;YP_005226671.1;YP_005227215.1;YP_005227523.1
biological process	cellular process	16	YP_005226366.1;YP_005227401.1;YP_005227507.1;YP_005228368.1;YP_005228865.1;YP_005228890.1;YP_005229298.1;YP_005229299.1;YP_005229300.1;YP_005229301.1;YP_005229302.1;YP_005224367.1;YP_005225063.1;YP_005226671.1;YP_005227215.1;YP_005227523.1
biological process	localization	13	YP_005225684.1;YP_005226143.1;YP_005227303.1;YP_005228954.1;YP_005229559.1;YP_005224408.1;YP_005224958.1;YP_005225063.1;YP_005225648.1;YP_005226444.1;YP_005226652.1;YP_005228001.1;YP_005229522.1
biological process	response to stimulus	10	YP_005226366.1;YP_005227401.1;YP_005228567.1;YP_005228890.1;YP_005229299.1;YP_005229300.1;YP_005229301.1;YP_005229302.1;YP_005225063.1;YP_005226671.1
biological process	cellular component organization or biogenesis	4	YP_005227507.1;YP_005228890.1;YP_005225063.1;YP_005227523.1
biological process	biological regulation	4	YP_005228890.1;YP_005224367.1;YP_005226671.1;YP_005227523.1
biological process	regulation of biological process	3	YP_005228890.1;YP_005224367.1;YP_005227523.1
biological process	developmental process	1	YP_005228890.1
biological process	detoxification	1	YP_005226671.1
biological process	positive regulation of biological process	1	YP_005224367.1
cellular component	membrane	25	YP_005225357.1;YP_005225637.1;YP_005225684.1;YP_005225849.1;YP_005226143.1;YP_005227091.1;YP_005227787.1;YP_005228368.1;YP_005228389.1;YP_005228890.1;YP_005228954.1;YP_005229186.1;YP_005229298.1;YP_005229301.1;YP_005229368.1;YP_005229559.1;YP_005224408.1;YP_005224958.1;YP_005225063.1;YP_005225648.1;YP_005226444.1;YP_005226652.1;YP_005228001.1;YP_005228021.1;YP_005229522.1
cellular component	membrane part	23	YP_005225357.1;YP_005225637.1;YP_005225684.1;YP_005225849.1;YP_005226143.1;YP_005227091.1;YP_005227787.1;YP_005228368.1;YP_005228389.1;YP_005228890.1;YP_005228954.1;YP_005229186.1;YP_005229298.1;YP_005229301.1;YP_005229368.1;YP_005229559.1;YP_005224408.1;YP_005224958.1;YP_005225648.1;YP_005226652.1;YP_005228001.1;YP_005228021.1;YP_005229522.1
cellular component	cell	13	YP_005225849.1;YP_005227091.1;YP_005228890.1;YP_005229186.1;YP_005229298.1;YP_005229301.1;YP_005229368.1;YP_005229559.1;YP_005224367.1;YP_005224408.1;YP_005225063.1;YP_005226444.1;YP_005228001.1
cellular component	cell part	13	YP_005225849.1;YP_005227091.1;YP_005228890.1;YP_005229186.1;YP_005229298.1;YP_005229301.1;YP_005229368.1;YP_005229559.1;YP_005224367.1;YP_005224408.1;YP_005225063.1;YP_005226444.1;YP_005228001.1
cellular component	macromolecular complex	3	YP_005224408.1;YP_005226652.1;YP_005228001.1
molecular function	catalytic activity	30	YP_005225355.1;YP_005225357.1;YP_005225684.1;YP_005225849.1;YP_005226366.1;YP_005226903.1;YP_005227223.1;YP_005227303.1;YP_005227401.1;YP_005227507.1;YP_005227766.1;YP_005227803.1;YP_005228368.1;YP_005228568.1;YP_005228575.1;YP_005228578.1;YP_005228580.1;YP_005228865.1;YP_005228890.1;YP_005228988.1;YP_005229298.1;YP_005229299.1;YP_005229300.1;YP_005229301.1;YP_005229302.1;YP_005229325.1;YP_005229…
molecular function	binding	20	YP_005225357.1;YP_005225849.1;YP_005226366.1;YP_005227223.1;YP_005227303.1;YP_005227401.1;YP_005227507.1;YP_005227766.1;YP_005228568.1;YP_005228580.1;YP_005228865.1;YP_005228988.1;YP_005229300.1;YP_005220898.1;YP_005224367.1;YP_005224408.1;YP_005225889.1;YP_005226444.1;YP_005227215.1;YP_005227523.1
molecular function	transporter activity	12	YP_005225357.1;YP_005225684.1;YP_005225849.1;YP_005227091.1;YP_005228389.1;YP_005228954.1;YP_005229186.1;YP_005229559.1;YP_005224408.1;YP_005226652.1;YP_005228001.1;YP_005229522.1
molecular function	structural molecule activity	2	YP_005228567.1;YP_005228576.1
molecular function	transcription regulator activity	3	YP_005228865.1;YP_005224367.1;YP_005227215.1
molecular function	molecular transducer activity	2	YP_005224408.1;YP_005226444.1
