# Supplementary material for: Molecular Characteristics and Quantitative Proteomic Analysis of Klebsiella pneumoniae Strains with Carbapenem and Colistin Resistance
Source: Antibiotics (Basel). 2022 Sep 30;11(10):1341. doi: 10.3390/antibiotics11101341 (PMC9598126; doi:10.3390/antibiotics11101341)
Supplement: Supplementary file 1 [file antibiotics-11-01341-s001.zip › antibiotics-1931230-supplementary/Table S9.xlsx]

## Sheet: Sheet1
Table S9: KEGG pathway analysis of DEPs between the MDR and XDR strains.
Pathway level1	Pathway level2	Number of Proteins	Members of Proteins
Metabolism	Carbohydrate metabolism	11	YP_005225684.1;YP_005227599.1;YP_005228568.1;YP_005228575.1;YP_005228580.1;YP_005228988.1;YP_005229299.1;YP_005229300.1;YP_005229301.1;YP_005229302.1;YP_005229559.1
Metabolism	Amino acid metabolism	3	YP_005226671.1;YP_005227223.1;YP_005227401.1
Metabolism	Xenobiotics biodegradation and metabolism	2	YP_005227223.1;YP_005227401.1
Metabolism	Glycan biosynthesis and metabolism	1	YP_005228890.1
Metabolism	Metabolism of cofactors and vitamins	1	YP_005228578.1
Metabolism	Metabolism of terpenoids and polyketides	1	YP_005227766.1
Human Diseases	Drug resistance: Antimicrobial	8	YP_005226903.1;YP_005227803.1;YP_005228001.1;YP_005229298.1;YP_005229299.1;YP_005229300.1;YP_005229301.1;YP_005229302.1
Genetic Information Processing	Replication and repair	1	YP_005220898.1
Genetic Information Processing	Transcription	1	YP_005220898.1
Environmental Information Processing	Signal transduction	6	YP_005225849.1;YP_005226444.1;YP_005227507.1;YP_005227523.1;YP_005228001.1;YP_005229302.1
Environmental Information Processing	Membrane transport	3	YP_005224958.1;YP_005225684.1;YP_005229559.1
Cellular Processes	Cell motility	2	YP_005227523.1;YP_005229368.1
Cellular Processes	Cellular community - prokaryotes	1	YP_005227303.1
